# Supplementary material for: Structural Analysis and Substrate Specificity of D-Carbamoylase from Pseudomonas
Source: BioTech (Basel). 2024 Oct 3;13(4):40. doi: 10.3390/biotech13040040 (PMC11503299; doi:10.3390/biotech13040040)
Supplement: Supplementary file 1 [file biotech-13-00040-s001.zip]

Archive with 1 entries (1 files):
- biotech-13-00040-s001.pdf
